# Supplementary material for: Characterization of Rare, Dormant, and Therapy-Resistant Cells in Acute Lymphoblastic Leukemia
Source: Cancer Cell. 2016 Dec 12;30(6):849–62. doi: 10.1016/j.ccell.2016.11.002 (PMC5156313; doi:10.1016/j.ccell.2016.11.002)
Supplement: Table S4. List of the 500 Most Differentially Expressed Genes between LRC and Non-LRC in Single-Cell RNA-Seq of ALL-265, Related to Figure 5 [file mmc2.xlsx]

## Sheet: S4
Table S4, related to Figure 5. List of 500 most differentially expressed genes between LRC and non-LRC in single cell RNA sequencing of ALL-265.
Rank	ID	Gene Name	log2fc	padj
1	ENSG00000230732	AC127904.2	9.29663	4.21191e-19
2	ENSG00000118307	CASC1	7.97146	6.10418e-17
3	ENSG00000212556	Y_RNA	8.27073	1.44544e-15
4	ENSG00000267543	RP11-666A8.7	6.71954	8.79416e-12
5	ENSG00000253669	KB-1732A1.1	8.16475	4.67628e-15
6	ENSG00000267002	RP11-242D8.1	5.14912	4.62504e-11
7	ENSG00000241847	NA	6.91604	3.98852e-11
8	ENSG00000207036	RNY3P14	6.95402	2.14761e-10
9	ENSG00000243303	RP11-268I9.1	6.84422	2.60692e-09
10	ENSG00000271948	NA	7.42211	1.84468e-08
11	ENSG00000202538	RNU4-2	6.15508	1.16384e-20
12	ENSG00000226862	RP11-569A11.1	7.45933	7.22396e-13
13	ENSG00000272660	RP11-145M9.6	6.00952	2.24848e-08
14	ENSG00000263883	RP11-51F16.5	6.6409	1.38268e-11
15	ENSG00000212539	U3	6.69337	8.20138e-09
16	ENSG00000200795	RNU4-1	3.5527	8.60904e-10
17	ENSG00000270018	RP3-462E2.5	6.65416	1.0475e-11
18	ENSG00000234636	MED14OS	7.18605	4.71105e-10
19	ENSG00000273472	RP11-102N12.3	6.12815	1.37705e-07
20	ENSG00000219626	FAM228B	4.59466	2.45035e-09
21	ENSG00000130517	PGPEP1	6.66499	8.28236e-09
22	ENSG00000271918	CTD-2287O16.5	8.70585	5.80816e-16
23	ENSG00000229425	AJ006998.2	8.33935	1.15951e-21
24	ENSG00000221926	TRIM16	5.27786	2.78373e-07
25	ENSG00000169871	TRIM56	6.02506	3.06178e-09
26	ENSG00000149308	NPAT	4.81443	7.32057e-08
27	ENSG00000272630	RP11-344N10.5	9.6099	6.02167e-26
28	ENSG00000237522	NONOP2	8.36821	3.5156e-21
29	ENSG00000115946	PNO1	7.20587	9.7199e-14
30	ENSG00000151651	ADAM8	7.07095	4.95358e-13
31	ENSG00000181666	HKR1	6.36324	5.72193e-13
32	ENSG00000162772	ATF3	6.49517	3.05755e-09
33	ENSG00000119508	NR4A3	9.25996	6.02167e-26
34	ENSG00000118515	SGK1	4.7583	5.14492e-09
35	ENSG00000229567	RP4-717I23.2	1.84903	1.79614e-11
36	ENSG00000241464	RPL39P38	1.70864	2.83259e-09
37	ENSG00000198918	RPL39	1.76201	3.08434e-09
38	ENSG00000242660	RP11-1094M14.1	2.16787	2.66816e-10
39	ENSG00000235174	RPL39P3	1.74242	6.44854e-09
40	ENSG00000231414	AC016700.6	2.05188	6.59607e-12
41	ENSG00000227854	RP11-307O1.1	1.947	1.36911e-08
42	ENSG00000235354	CTA-276O3.4	1.56861	8.25924e-09
43	ENSG00000242640	RP11-302F12.1	1.53488	3.84262e-10
44	ENSG00000213741	RPS29	1.48586	1.80663e-08
45	ENSG00000237991	RPL35P1	2.2286	6.1312e-10
46	ENSG00000220583	RPL35P2	2.24147	1.15844e-08
47	ENSG00000231702	RP11-54O7.10	2.08223	1.24787e-10
48	ENSG00000232587	EEF1A1P3	2.54079	3.19753e-09
49	ENSG00000214289	RPL39P5	2.47248	2.28104e-11
50	ENSG00000134419	RPS15A	2.72989	3.0552e-08
51	ENSG00000232134	RPS15AP12	2.69446	5.10007e-08
52	ENSG00000219023	RP3-340B19.2	3.04868	2.92631e-11
53	ENSG00000237668	RPS15AP38	3.00894	2.59139e-08
54	ENSG00000214535	RPS15AP1	3.02345	2.61953e-08
55	ENSG00000136942	RPL35	2.3804	6.46635e-12
56	ENSG00000225573	RPL35P5	2.55415	7.22396e-13
57	ENSG00000034510	TMSB10	2.05403	3.51569e-08
58	ENSG00000233747	RPL36AP13	1.78162	2.58319e-09
59	ENSG00000225416	AC104843.3	1.76311	1.28116e-09
60	ENSG00000253945	RP11-328L11.1	1.96959	2.14293e-10
61	ENSG00000228007	AC011933.2	1.85486	2.59139e-08
62	ENSG00000244398	RP11-466H18.1	1.64537	9.54806e-09
63	ENSG00000230779	RP1-140J1.4	2.42679	2.22632e-11
64	ENSG00000243742	RPLP0P2	2.52612	7.99855e-12
65	ENSG00000223676	RPL34P26	2.32343	9.07112e-11
66	ENSG00000232858	RPL34P27	1.80083	1.40691e-08
67	ENSG00000213860	RPL21P75	2.34283	2.30031e-09
68	ENSG00000242405	RP11-267J23.1	2.142	3.50665e-08
69	ENSG00000239532	RP11-9D8.1	2.63031	2.55374e-10
70	ENSG00000214760	RPL21P1	2.16702	2.04781e-08
71	ENSG00000220793	RPL21P119	3.0068	1.71411e-12
72	ENSG00000243181	RP11-734J24.1	2.93305	2.35967e-09
73	ENSG00000240828	RPL21P4	2.6272	4.14644e-10
74	ENSG00000089157	RPLP0	2.14702	8.67148e-09
75	ENSG00000213553	RPLP0P6	2.19047	4.86802e-09
76	ENSG00000229119	CTB-63M22.1	2.24453	1.84909e-11
77	ENSG00000225471	RP11-262D11.2	2.29253	1.04976e-12
78	ENSG00000214460	TPT1P6	2.3554	3.12562e-08
79	ENSG00000133112	TPT1	2.17685	1.90226e-12
80	ENSG00000240652	RP11-832N8.1	2.82527	4.41178e-11
81	ENSG00000239809	RP11-51L5.2	3.28255	1.03024e-11
82	ENSG00000244331	CTB-47B8.1	2.80509	1.64177e-08
83	ENSG00000177600	RPLP2	2.45191	3.12163e-09
84	ENSG00000240634	RP11-1348G14.1	3.05962	8.50517e-09
85	ENSG00000226499	RP5-882O7.1	2.67799	8.80322e-09
86	ENSG00000241411	RP11-192C21.1	2.79952	1.89748e-10
87	ENSG00000234080	RP11-183G22.1	2.68005	2.15155e-09
88	ENSG00000213750	KB-1683C8.1	2.72556	7.84118e-09
89	ENSG00000140988	RPS2	2.30527	2.14045e-08
90	ENSG00000233406	RP11-296A18.5	2.49656	3.97963e-08
91	ENSG00000240418	CTD-2013N17.1	2.71281	3.12163e-09
92	ENSG00000225475	RP11-377K22.2	2.77704	1.62754e-11
93	ENSG00000213179	RPL17P41	3.18232	3.99257e-08
94	ENSG00000239559	RPL37P2	2.93446	3.28208e-09
95	ENSG00000241431	RPL37P6	3.05518	5.86272e-09
96	ENSG00000145592	RPL37	3.24663	3.39337e-10
97	ENSG00000210077	MT-TV	3.85801	4.74611e-09
98	ENSG00000234745	HLA-B	3.02037	4.3159e-08
99	ENSG00000204525	HLA-C	3.17526	5.01283e-08
100	ENSG00000206503	HLA-A	4.00222	1.70974e-08
101	ENSG00000240919	RP11-400K9.1	4.23362	1.33745e-08
102	ENSG00000197956	S100A6	4.96841	2.1439e-09
103	ENSG00000101347	SAMHD1	5.11544	8.04172e-11
104	ENSG00000184226	PCDH9	5.786	2.92999e-24
105	ENSG00000100401	RANGAP1	5.6498	1.27584e-11
106	ENSG00000114573	ATP6V1A	-7.67477	4.64733e-09
107	ENSG00000164024	METAP1	-9.24836	1.98524e-07
108	ENSG00000136897	MRPL50	-7.0933	2.51453e-07
109	ENSG00000145088	EAF2	-6.07195	3.97683e-09
110	ENSG00000100554	ATP6V1D	-6.32004	1.44035e-09
111	ENSG00000065883	CDK13	-6.91578	8.83149e-08
112	ENSG00000134779	TPGS2	-5.90813	4.87226e-09
113	ENSG00000121390	PSPC1	-7.27194	1.4018e-08
114	ENSG00000117118	SDHB	-5.43376	8.70744e-08
115	ENSG00000165156	ZHX1	-7.71106	2.12596e-08
116	ENSG00000106591	MRPL32	-7.53853	9.95091e-11
117	ENSG00000163811	WDR43	-5.52014	3.25086e-08
118	ENSG00000164649	CDCA7L	-6.79168	5.67335e-10
119	ENSG00000054148	PHPT1	-7.45215	7.28218e-08
120	ENSG00000080822	CLDND1	-6.94897	2.40193e-08
121	ENSG00000156531	PHF6	-6.94402	7.45365e-08
122	ENSG00000104823	ECH1	-5.60357	1.21728e-07
123	ENSG00000197102	DYNC1H1	-5.41467	2.22171e-08
124	ENSG00000099968	BCL2L13	-7.61756	5.23317e-09
125	ENSG00000165209	STRBP	-5.21969	6.876e-08
126	ENSG00000234241	RP4-775C13.1	-7.17986	3.0552e-08
127	ENSG00000170855	TRIAP1	-6.03664	2.03915e-07
128	ENSG00000085721	RRN3	-6.97943	2.04781e-08
129	ENSG00000236307	AC104651.1	-5.86943	3.23061e-08
130	ENSG00000075239	ACAT1	-7.72664	8.2323e-09
131	ENSG00000185246	PRPF39	-6.92866	1.86448e-12
132	ENSG00000105374	NKG7	-5.86131	6.53255e-10
133	ENSG00000138495	COX17	-5.34017	1.26359e-07
134	ENSG00000032219	ARID4A	-6.70087	2.50549e-07
135	ENSG00000183765	CHEK2	-9.76131	1.23189e-08
136	ENSG00000107020	PLGRKT	-9.27946	2.25394e-08
137	ENSG00000120509	PDZD11	-8.58931	1.47904e-08
138	ENSG00000116752	BCAS2	-7.00193	1.68407e-08
139	ENSG00000196459	TRAPPC2	-6.21541	3.87968e-11
140	ENSG00000198646	NCOA6	-8.00834	2.14045e-08
141	ENSG00000087191	PSMC5	-5.93278	2.77565e-09
142	ENSG00000153015	CWC27	-6.50427	1.22144e-08
143	ENSG00000101974	ATP11C	-5.90929	3.0552e-08
144	ENSG00000124733	MEA1	-6.08399	7.13433e-08
145	ENSG00000114030	KPNA1	-8.08917	4.34559e-11
146	ENSG00000139697	SBNO1	-6.96931	1.17036e-10
147	ENSG00000141002	TCF25	-5.4485	7.71922e-08
148	ENSG00000084072	PPIE	-5.13897	1.49901e-09
149	ENSG00000108666	C17orf75	-7.44343	1.15765e-07
150	ENSG00000116750	UCHL5	-8.55698	3.84262e-10
151	ENSG00000158604	TMED4	-6.94297	1.18715e-08
152	ENSG00000130826	DKC1	-5.2627	6.61739e-11
153	ENSG00000084623	EIF3I	-5.57684	1.22307e-14
154	ENSG00000205940	HSP90AB2P	-4.4016	6.88534e-09
155	ENSG00000196912	ANKRD36B	-5.32385	8.14878e-12
156	ENSG00000174501	ANKRD36C	-5.01913	4.79199e-12
157	ENSG00000135976	ANKRD36	-5.07038	2.98402e-12
158	ENSG00000125450	NUP85	-6.37457	1.13614e-07
159	ENSG00000149554	CHEK1	-6.27719	2.4973e-08
160	ENSG00000106603	COA1	-6.15778	1.81368e-08
161	ENSG00000138382	METTL5	-6.86405	2.41885e-07
162	ENSG00000174442	ZWILCH	-7.0187	1.64806e-07
163	ENSG00000088930	XRN2	-6.23323	7.24807e-11
164	ENSG00000128340	RAC2	-7.29582	1.14552e-08
165	ENSG00000151287	TEX30	-7.28111	3.12163e-09
166	ENSG00000166974	MAPRE2	-4.77334	6.32379e-08
167	ENSG00000024048	UBR2	-6.78894	1.14332e-10
168	ENSG00000257923	CUX1	-5.74331	1.64099e-08
169	ENSG00000133789	SWAP70	-6.35898	7.68711e-08
170	ENSG00000126088	UROD	-6.12608	1.64081e-07
171	ENSG00000237190	CDKN2AIPNL	-8.53962	5.23105e-08
172	ENSG00000141424	SLC39A6	-7.32951	6.85259e-09
173	ENSG00000197006	METTL9	-6.35091	6.83138e-08
174	ENSG00000083099	LYRM2	-7.12914	4.57488e-12
175	ENSG00000138018	EPT1	-7.47765	3.32311e-08
176	ENSG00000146109	ABT1	-8.75363	6.03677e-10
177	ENSG00000149231	CCDC82	-7.28487	6.13879e-09
178	ENSG00000119314	PTBP3	-5.08881	2.25084e-09
179	ENSG00000256211	RP11-1018J11.1	-4.76111	1.28116e-09
180	ENSG00000069345	DNAJA2	-5.23329	1.82168e-08
181	ENSG00000048991	R3HDM1	-6.6096	2.05526e-07
182	ENSG00000091436	PK	-6.50433	4.42129e-08
183	ENSG00000236942	RP11-6B6.3	-7.91522	9.55014e-08
184	ENSG00000170296	GABARAP	-7.19898	1.87575e-09
185	ENSG00000104765	BNIP3L	-7.18686	4.79199e-12
186	ENSG00000109881	CCDC34	-8.74105	1.92378e-09
187	ENSG00000127838	PNKD	-7.66933	1.13614e-07
188	ENSG00000108826	MRPL27	-5.46391	1.95367e-07
189	ENSG00000125835	SNRPB	-4.02369	3.3951e-08
190	ENSG00000143612	C1orf43	-5.20805	5.03535e-10
191	ENSG00000178567	EPM2AIP1	-5.81446	1.28116e-09
192	ENSG00000099331	MYO9B	-5.52988	2.63559e-08
193	ENSG00000107929	LARP4B	-5.54207	1.98562e-07
194	ENSG00000107625	DDX50	-5.99727	2.46787e-08
195	ENSG00000105849	TWISTNB	-6.62532	8.97948e-12
196	ENSG00000112983	BRD8	-5.28557	7.36415e-12
197	ENSG00000092140	G2E3	-7.1086	6.69349e-12
198	ENSG00000162819	BROX	-7.30169	3.30263e-13
199	ENSG00000108384	RAD51C	-4.75732	1.63345e-07
200	ENSG00000161057	PSMC2	-7.03118	2.30159e-08
201	ENSG00000138796	HADH	-6.46149	2.34175e-09
202	ENSG00000106105	GARS	-6.23094	1.50106e-07
203	ENSG00000010256	UQCRC1	-5.64572	1.24737e-08
204	ENSG00000259758	CASC7	-6.87901	7.52454e-10
205	ENSG00000101057	MYBL2	-6.52594	8.47939e-09
206	ENSG00000049541	RFC2	-7.36809	4.34559e-11
207	ENSG00000138674	SEC31A	-6.39008	1.6573e-10
208	ENSG00000042088	TDP1	-9.05025	8.85655e-12
209	ENSG00000103978	TMEM87A	-7.4107	6.88534e-09
210	ENSG00000104064	GABPB1	-5.75648	1.66475e-08
211	ENSG00000168297	PXK	-9.16414	1.08784e-15
212	ENSG00000134265	NAPG	-7.201	1.64081e-07
213	ENSG00000174720	LARP7	-6.49899	4.3418e-11
214	ENSG00000127334	DYRK2	-5.88503	1.09253e-07
215	ENSG00000124784	RIOK1	-7.46196	1.38268e-11
216	ENSG00000230457	PA2G4P4	-5.90458	5.32155e-08
217	ENSG00000081320	STK17B	-6.11991	2.382e-13
218	ENSG00000071462	WBSCR22	-5.97638	2.37828e-08
219	ENSG00000179115	FARSA	-7.01849	1.1743e-10
220	ENSG00000123200	ZC3H13	-6.7234	3.05025e-10
221	ENSG00000025800	KPNA6	-7.046	4.56248e-14
222	ENSG00000183684	ALYREF	-3.78379	5.91464e-10
223	ENSG00000241553	ARPC4	-4.69697	4.72554e-10
224	ENSG00000100983	GSS	-6.69464	1.31429e-07
225	ENSG00000144867	SRPRB	-6.51612	2.65249e-07
226	ENSG00000018510	AGPS	-7.04032	1.45556e-07
227	ENSG00000110442	COMMD9	-5.71368	1.16801e-07
228	ENSG00000198677	TTC37	-6.00871	1.36139e-08
229	ENSG00000134987	WDR36	-7.86266	1.21013e-11
230	ENSG00000112851	ERBB2IP	4.46563	1.37705e-07
231	ENSG00000128595	CALU	-6.14227	1.14752e-08
232	ENSG00000113282	CLINT1	-4.90888	6.60358e-08
233	ENSG00000166788	SAAL1	-6.09657	1.75059e-07
234	ENSG00000174547	MRPL11	-6.60736	1.11323e-07
235	ENSG00000160075	SSU72	-5.67251	6.42587e-08
236	ENSG00000204308	RNF5	-5.77061	1.17682e-07
237	ENSG00000116171	SCP2	-5.04856	1.37412e-07
238	ENSG00000115392	FANCL	-6.53485	3.12163e-09
239	ENSG00000141446	ESCO1	-6.72462	2.40417e-08
240	ENSG00000183155	RABIF	-7.96377	2.40417e-08
241	ENSG00000120333	MRPS14	-6.26132	1.65069e-08
242	ENSG00000139370	SLC15A4	-6.43001	1.0886e-09
243	ENSG00000084070	SMAP2	-8.09924	6.66585e-08
244	ENSG00000149089	APIP	-6.85625	6.41287e-08
245	ENSG00000196199	MPHOSPH8	-6.94936	4.61762e-09
246	ENSG00000205544	TMEM256	-6.65205	6.59607e-12
247	ENSG00000073111	MCM2	-5.12935	1.16713e-07
248	ENSG00000101003	GINS1	-7.39404	3.79646e-11
249	ENSG00000168887	C2orf68	-6.18578	2.66816e-10
250	ENSG00000134371	CDC73	-5.77584	5.44635e-08
251	ENSG00000172171	TEFM	-6.08427	2.00844e-07
252	ENSG00000104164	BLOC1S6	-5.53294	4.93454e-08
253	ENSG00000111144	LTA4H	-5.72538	2.18861e-08
254	ENSG00000128699	ORMDL1	-6.83959	1.83925e-08
255	ENSG00000258890	CEP95	-6.58056	8.17944e-09
256	ENSG00000198000	NOL8	-6.71791	5.97394e-08
257	ENSG00000131979	GCH1	-6.38289	2.2894e-07
258	ENSG00000241956	CTC-340A15.2	-6.63322	2.17078e-08
259	ENSG00000172062	SMN1	-8.42295	2.50549e-07
260	ENSG00000091140	DLD	-6.14714	2.27184e-08
261	ENSG00000079459	FDFT1	-5.22949	1.41171e-09
262	ENSG00000121848	NA	-6.18154	3.19753e-09
263	ENSG00000205208	C4orf46	-5.9396	1.66475e-08
264	ENSG00000158201	ABHD3	-8.62204	3.32516e-08
265	ENSG00000083720	OXCT1	-6.5579	3.3926e-10
266	ENSG00000101639	CEP192	-5.98536	2.47558e-08
267	ENSG00000112294	ALDH5A1	-5.502	1.75988e-07
268	ENSG00000198554	WDHD1	-6.80835	4.91618e-09
269	ENSG00000088356	PDRG1	-8.52644	8.22702e-10
270	ENSG00000172086	KRCC1	-7.13991	2.59139e-08
271	ENSG00000132823	OSER1	-6.06351	3.12163e-09
272	ENSG00000164305	CASP3	-5.76099	4.32001e-08
273	ENSG00000136819	C9orf78	-7.32704	1.17459e-10
274	ENSG00000070190	DAPP1	-8.05954	1.21712e-11
275	ENSG00000078747	ITCH	-5.81566	5.27677e-08
276	ENSG00000175595	ERCC4	-6.35419	1.42221e-07
277	ENSG00000174106	LEMD3	-7.30582	6.83138e-08
278	ENSG00000138663	COPS4	-5.14303	1.81909e-08
279	ENSG00000159873	CCDC117	-6.4031	8.08085e-10
280	ENSG00000163281	GNPDA2	-6.34678	4.39882e-08
281	ENSG00000074603	DPP8	-6.39879	7.88323e-11
282	ENSG00000116918	TSNAX	-9.27577	6.45555e-12
283	ENSG00000189057	FAM111B	-7.32059	1.91054e-09
284	ENSG00000221963	APOL6	-7.18198	2.31167e-09
285	ENSG00000155085	AK9	-7.41893	2.44394e-07
286	ENSG00000118200	CAMSAP2	-7.4552	6.05975e-09
287	ENSG00000121058	COIL	-5.68713	1.66145e-07
288	ENSG00000111247	RAD51AP1	-5.49373	1.43354e-09
289	ENSG00000087995	METTL2A	-7.0206	1.45822e-10
290	ENSG00000119402	FBXW2	-8.05487	8.02235e-08
291	ENSG00000139618	BRCA2	-4.74705	3.67966e-08
292	ENSG00000144554	FANCD2	-4.73888	2.64096e-08
293	ENSG00000156802	ATAD2	-5.5263	7.28685e-11
294	ENSG00000129003	VPS13C	-5.37785	1.1354e-09
295	ENSG00000137710	RDX	-6.11403	6.59906e-08
296	ENSG00000138398	PPIG	-5.28261	2.27998e-11
297	ENSG00000094916	CBX5	-4.27434	5.67335e-10
298	ENSG00000113649	TCERG1	-5.70084	7.22396e-13
299	ENSG00000175727	MLXIP	-4.07521	5.38607e-09
300	ENSG00000101654	RNMT	-5.5579	2.83209e-10
301	ENSG00000136936	XPA	-7.86701	3.42355e-10
302	ENSG00000132530	XAF1	-7.38906	2.3583e-13
303	ENSG00000162639	HENMT1	-5.30063	1.57907e-07
304	ENSG00000170802	FOXN2	-6.08777	9.57623e-08
305	ENSG00000144580	RQCD1	-5.35672	4.87187e-14
306	ENSG00000174485	DENND4A	-6.80564	3.20538e-09
307	ENSG00000141867	BRD4	-5.49462	3.47863e-09
308	ENSG00000163714	U2SURP	-6.75353	7.9047e-23
309	ENSG00000033867	SLC4A7	-7.03529	7.22396e-13
310	ENSG00000162614	NEXN	-5.91632	2.0888e-08
311	ENSG00000165675	ENOX2	-8.05636	7.52086e-08
312	ENSG00000214113	LYRM4	-5.78734	5.12697e-09
313	ENSG00000090376	IRAK3	-6.40196	6.89217e-09
314	ENSG00000163882	POLR2H	-6.47591	3.84262e-10
315	ENSG00000047346	FAM214A	-8.82235	2.31625e-07
316	ENSG00000119772	DNMT3A	-8.38128	1.80364e-20
317	ENSG00000101193	GID8	-5.59106	1.89792e-07
318	ENSG00000118412	CASP8AP2	-6.68388	7.22396e-13
319	ENSG00000121067	SPOP	-5.41513	5.28022e-09
320	ENSG00000137413	TAF8	-8.32765	1.32039e-20
321	ENSG00000165480	SKA3	-5.07753	8.40428e-08
322	ENSG00000138767	CNOT6L	-5.87365	9.36124e-12
323	ENSG00000139977	NAA30	-5.72235	7.71922e-08
324	ENSG00000120675	DNAJC15	-5.11356	2.21229e-08
325	ENSG00000113810	SMC4	-5.27657	1.26599e-10
326	ENSG00000164466	SFXN1	-6.6711	2.27804e-08
327	ENSG00000168421	RHOH	-8.99246	2.04804e-07
328	ENSG00000268205	CTC-444N24.11	-7.84467	1.06536e-09
329	ENSG00000146918	NCAPG2	-6.30748	4.18052e-08
330	ENSG00000181544	FANCB	-6.49258	3.98852e-11
331	ENSG00000162601	MYSM1	-5.69774	1.69528e-07
332	ENSG00000196712	NF1	-5.76102	1.64007e-07
333	ENSG00000224725	CEP57L1P1	-9.31689	6.10548e-08
334	ENSG00000183137	CEP57L1	-9.18828	2.46503e-10
335	ENSG00000134910	STT3A	-6.25405	4.06982e-08
336	ENSG00000114861	FOXP1	-6.94655	1.29911e-10
337	ENSG00000104517	UBR5	-6.67529	3.3926e-10
338	ENSG00000150867	PIP4K2A	-7.52182	5.7559e-15
339	ENSG00000170542	SERPINB9	-5.14005	2.77565e-09
340	ENSG00000116406	EDEM3	-5.67942	1.1375e-08
341	ENSG00000112242	E2F3	-5.46642	1.07351e-07
342	ENSG00000132824	SERINC3	-5.97988	2.70268e-07
343	ENSG00000147121	KRBOX4	-7.5831	4.76088e-09
344	ENSG00000086589	RBM22	-7.05792	5.91464e-10
345	ENSG00000133195	SLC39A11	-8.9847	3.61636e-14
346	ENSG00000081913	PHLPP1	-7.17947	3.4761e-13
347	ENSG00000066651	TRMT11	-8.16968	2.31633e-14
348	ENSG00000179889	PDXDC1	-6.38456	7.0462e-08
349	ENSG00000009413	REV3L	-6.30623	8.55714e-10
350	ENSG00000108671	PSMD11	-4.55081	3.97179e-09
351	ENSG00000094975	SUCO	-6.62553	1.12241e-09
352	ENSG00000135655	USP15	-7.46028	7.92242e-11
353	ENSG00000172175	MALT1	-6.24761	8.80202e-09
354	ENSG00000136631	VPS45	-7.73721	1.71411e-12
355	ENSG00000172071	EIF2AK3	-8.41707	1.55417e-09
356	ENSG00000103351	CLUAP1	-7.2688	7.01134e-09
357	ENSG00000146842	TMEM209	-7.12651	4.42566e-10
358	ENSG00000172197	MBOAT1	-6.78758	2.82209e-07
359	ENSG00000080608	KIAA0020	-7.45967	5.00014e-13
360	ENSG00000134480	CCNH	-8.5555	2.35347e-12
361	ENSG00000119711	ALDH6A1	-7.05037	5.94391e-10
362	ENSG00000197536	C5orf56	-6.24034	5.16554e-09
363	ENSG00000136492	BRIP1	-9.45558	5.14492e-09
364	ENSG00000128607	KLHDC10	-7.28487	1.08052e-10
365	ENSG00000266753	NA	-10.1709	8.92124e-09
366	ENSG00000132357	CARD6	-10.0067	9.87236e-09
367	ENSG00000196456	ZNF775	-7.0408	2.47066e-08
368	ENSG00000188352	FOCAD	-7.89472	1.62223e-08
369	ENSG00000091651	ORC6	-6.3751	1.90226e-12
370	ENSG00000165416	SUGT1	-5.01681	6.17256e-08
371	ENSG00000023228	NDUFS1	-6.93985	6.75359e-11
372	ENSG00000140534	TICRR	-7.32223	1.29724e-13
373	ENSG00000171862	PTEN	-6.01911	2.93549e-25
374	ENSG00000138160	KIF11	-5.91088	6.69349e-12
375	ENSG00000236493	EIF2S2P3	-6.90118	2.22171e-08
376	ENSG00000121486	TRMT1L	-6.12584	8.54081e-09
377	ENSG00000054611	TBC1D22A	-6.45856	6.27532e-09
378	ENSG00000166927	MS4A7	-6.7873	1.57915e-08
379	ENSG00000090905	TNRC6A	-6.63664	9.7671e-10
380	ENSG00000067715	SYT1	-9.23035	1.52658e-08
381	ENSG00000122882	ECD	-6.37227	1.68994e-08
382	ENSG00000117228	GBP1	-9.70749	3.16021e-11
383	ENSG00000102738	MRPS31	-8.20949	3.27294e-15
384	ENSG00000213186	TRIM59	-5.24853	2.38737e-08
385	ENSG00000162623	TYW3	-6.70471	3.68768e-08
386	ENSG00000152193	RNF219	-8.05045	5.91464e-10
387	ENSG00000198648	STK39	-6.33338	1.19081e-08
388	ENSG00000103018	CYB5B	-7.81505	3.22611e-14
389	ENSG00000148019	CEP78	-6.60164	5.94726e-10
390	ENSG00000188921	PTPLAD2	-7.80791	1.62886e-13
391	ENSG00000092531	SNAP23	-7.29483	4.41178e-11
392	ENSG00000137947	GTF2B	-5.7903	5.16554e-09
393	ENSG00000028116	VRK2	-5.52624	5.81718e-09
394	ENSG00000124383	MPHOSPH10	-5.54445	2.63559e-08
395	ENSG00000101019	UQCC1	-8.35259	7.06666e-08
396	ENSG00000112394	SLC16A10	-7.72712	4.43341e-08
397	ENSG00000087903	RFX2	-8.39834	1.29588e-09
398	ENSG00000164494	PDSS2	-8.81334	2.3583e-13
399	ENSG00000127993	RBM48	-6.70624	6.05975e-09
400	ENSG00000119403	PHF19	-7.54283	6.59607e-12
401	ENSG00000171497	PPID	-9.26562	5.41637e-12
402	ENSG00000197045	GMFB	-5.24031	5.70195e-08
403	ENSG00000100294	MCAT	-6.03534	3.5899e-08
404	ENSG00000163539	CLASP2	-8.38898	2.42481e-11
405	ENSG00000171241	SHCBP1	-7.46507	1.42161e-09
406	ENSG00000108587	GOSR1	-5.87018	2.75762e-10
407	ENSG00000070814	TCOF1	-5.37445	5.85285e-08
408	ENSG00000168214	RBPJ	-5.34357	8.38719e-10
409	ENSG00000151657	KIN	-5.66104	9.07035e-08
410	ENSG00000100347	SAMM50	-8.04176	1.30032e-08
411	ENSG00000155545	MIER3	-6.61786	5.2049e-10
412	ENSG00000181026	AEN	-6.81001	1.06536e-09
413	ENSG00000120539	MASTL	-7.57503	3.38934e-07
414	ENSG00000085832	EPS15	-5.88442	2.44872e-09
415	ENSG00000237945	LINC00649	-6.37499	1.42221e-07
416	ENSG00000070081	NUCB2	-5.89733	6.66117e-11
417	ENSG00000176809	LRRC37A3	-6.7992	9.57623e-08
418	ENSG00000176681	LRRC37A	-5.75391	4.93454e-08
419	ENSG00000136824	SMC2	-4.50937	5.07661e-08
420	ENSG00000228451	SDAD1P1	-5.50124	1.12742e-07
421	ENSG00000185808	PIGP	-4.93957	6.82417e-09
422	ENSG00000161888	SPC24	-6.45854	1.85045e-09
423	ENSG00000100883	SRP54	-4.86199	1.29007e-07
424	ENSG00000223380	NA	-6.42328	4.70978e-14
425	ENSG00000139734	DIAPH3	-7.96945	2.69706e-08
426	ENSG00000065526	SPEN	-5.77251	1.85539e-07
427	ENSG00000234127	TRIM26	-7.05405	8.23719e-13
428	ENSG00000198218	QRICH1	-7.41169	1.64401e-10
429	ENSG00000181744	C3orf58	-6.52474	2.70066e-07
430	ENSG00000206053	HN1L	-6.49402	1.21343e-08
431	ENSG00000107651	SEC23IP	-5.43013	6.57178e-09
432	ENSG00000123219	CENPK	-6.28407	4.96516e-11
433	ENSG00000152253	SPC25	-7.47431	9.688e-08
434	ENSG00000104228	TRIM35	-7.5131	2.02119e-07
435	ENSG00000167770	OTUB1	-6.76051	2.46366e-10
436	ENSG00000174799	CEP135	-6.13321	2.04781e-08
437	ENSG00000213619	NDUFS3	-6.70398	2.61536e-10
438	ENSG00000132485	ZRANB2	-4.78751	4.79716e-11
439	ENSG00000187605	TET3	-4.88225	5.7974e-08
440	ENSG00000101181	MTG2	-5.57768	3.82121e-08
441	ENSG00000177058	SLC38A9	-5.22692	1.37705e-07
442	ENSG00000023516	AKAP11	-4.84516	7.8526e-09
443	ENSG00000116830	TTF2	-5.38186	6.32379e-08
444	ENSG00000100350	FOXRED2	-7.45207	1.62596e-11
445	ENSG00000114354	TFG	-8.95837	1.88267e-09
446	ENSG00000090470	PDCD7	-6.45024	1.63952e-07
447	ENSG00000164167	LSM6	-5.82075	4.67916e-09
448	ENSG00000145354	CISD2	-5.8558	6.47576e-08
449	ENSG00000180574	EIF2S3L;	-6.46198	7.39608e-09
450	ENSG00000097033	SH3GLB1	-5.32491	2.30159e-08
451	ENSG00000143624	INTS3	-5.57873	9.1978e-11
452	ENSG00000168924	LETM1	-5.56099	5.54731e-08
453	ENSG00000044446	PHKA2	-7.57133	8.98182e-10
454	ENSG00000119969	HELLS	-5.05618	5.44316e-09
455	ENSG00000249193	HSPD1P5	-8.93261	6.27532e-09
456	ENSG00000257576	RP11-153M3.1	-7.22729	2.1762e-11
457	ENSG00000230067	HSPD1P6	-6.21753	2.18671e-09
458	ENSG00000126953	TIMM8A	-7.70925	1.31429e-07
459	ENSG00000198707	CEP290	-5.93009	1.70974e-08
460	ENSG00000133302	ANKRD32	-6.71099	6.41646e-10
461	ENSG00000116991	SIPA1L2	-7.2787	1.13693e-07
462	ENSG00000173226	IQCB1	-4.89704	7.94398e-08
463	ENSG00000173230	GOLGB1	-5.59975	2.04781e-08
464	ENSG00000136560	TANK	-7.07158	1.11721e-08
465	ENSG00000152133	GPATCH11	-7.98024	2.82559e-08
466	ENSG00000214706	IFRD2	-6.80244	2.66832e-08
467	ENSG00000129173	E2F8	-6.92644	2.49076e-09
468	ENSG00000188985	DHFRP1	-8.15633	5.73428e-08
469	ENSG00000033050	ABCF2	-9.08131	6.02833e-10
470	ENSG00000029364	SLC39A9	-6.33314	2.19412e-11
471	ENSG00000266707	PSMD7P1	-7.43931	6.91413e-08
472	ENSG00000164190	NIPBL	-5.78026	3.61247e-10
473	ENSG00000018408	WWTR1	-4.2364	1.86846e-08
474	ENSG00000213985	AC078899.1	-7.50464	3.7523e-12
475	ENSG00000163507	KIAA1524	-7.47916	1.38929e-12
476	ENSG00000171132	PRKCE	-5.51128	4.75875e-08
477	ENSG00000011454	RABGAP1	-6.70859	5.67313e-08
478	ENSG00000237406	NDUFA9P1	-6.46305	8.14732e-09
479	ENSG00000048544	MRPS10	-7.09	2.36148e-14
480	ENSG00000133026	MYH10	-7.40392	3.4761e-13
481	ENSG00000061794	MRPS35	-8.42844	3.07837e-18
482	ENSG00000167881	SRP68	-6.05003	1.0836e-10
483	ENSG00000152404	CWF19L2	-5.14419	7.49666e-08
484	ENSG00000138376	BARD1	-7.75128	2.26469e-19
485	ENSG00000178974	FBXO34	-6.17937	1.7636e-08
486	ENSG00000136111	TBC1D4	-7.3732	6.66117e-11
487	ENSG00000186020	ZNF529	-7.23499	2.11453e-07
488	ENSG00000225172	RP11-16L9.2	-7.66352	8.40272e-08
489	ENSG00000182010	RTKN2	-8.28553	1.40046e-09
490	ENSG00000123473	STIL	-8.56347	7.22396e-13
491	ENSG00000145390	USP53	-9.37971	6.00659e-13
492	ENSG00000102743	SLC25A15	-7.75571	9.40727e-11
493	ENSG00000157036	EXOG	-9.10086	2.45287e-10
494	ENSG00000186260	MKL2	-7.43175	3.23061e-08
495	ENSG00000115459	ELMOD3	-7.89066	5.97394e-08
496	ENSG00000037749	MFAP3	-7.83049	7.22396e-13
497	ENSG00000160293	VAV2	-7.62848	4.65443e-08
498	ENSG00000215883	CYB5RL	-8.27225	4.99236e-08
499	ENSG00000030110	BAK1	-8.77017	3.55737e-08
500	ENSG00000255389	TRAF3IP2-AS1	-8.47826	1.64016e-09
