# Supplementary material for: Characterization of Rare, Dormant, and Therapy-Resistant Cells in Acute Lymphoblastic Leukemia
Source: Cancer Cell. 2016 Dec 12;30(6):849–62. doi: 10.1016/j.ccell.2016.11.002 (PMC5156313; doi:10.1016/j.ccell.2016.11.002)
Supplement: Table S5. Integrated LRC Signature, Related to Figure 5 [file mmc3.xlsx]

## Sheet: S5
Table S5, related to Figure 5. Common LRC signature.
Rank	ID	Gene Name	log2fc	padj
1	ENSG00000189060	H1F0	3.48988	1.16712e-45
2	ENSG00000117594	HSD11B1	3.16595	3.11607e-22
3	ENSG00000140398	NEIL1	2.83432	1.71546e-23
4	ENSG00000238160	AC116366.5	2.64883	2.00421e-16
5	ENSG00000132938	MTUS2	2.57503	2.45128e-17
6	ENSG00000180573	HIST1H2AC	2.57194	1.01058e-33
7	ENSG00000122025	FLT3	2.30209	2.94549e-21
8	ENSG00000165507	C10orf10	2.28514	1.18727e-19
9	ENSG00000170891	CYTL1	2.22084	4.15647e-60
10	ENSG00000110077	MS4A6A	2.21113	4.84078e-11
11	ENSG00000123146	CD97	2.20827	1.34017e-13
12	ENSG00000184584	TMEM173	2.10111	2.50826e-19
13	ENSG00000123405	NFE2	2.0985	1.94106e-13
14	ENSG00000135318	NT5E	2.04346	8.22361e-13
15	ENSG00000114013	CD86	2.03615	1.13597e-09
16	ENSG00000164938	TP53INP1	2.00885	6.96079e-14
17	ENSG00000152217	SETBP1	1.99371	9.1193e-09
18	ENSG00000100097	LGALS1	1.99162	4.99424e-10
19	ENSG00000148180	GSN	1.96618	1.25003e-22
20	ENSG00000196684	HSH2D	1.95753	5.1962e-16
21	ENSG00000172794	RAB37	1.95471	2.38347e-16
22	ENSG00000100439	ABHD4	1.93797	1.14358e-11
23	ENSG00000158406	HIST1H4H	1.90955	1.26372e-10
24	ENSG00000127507	EMR2	1.909	4.26349e-08
25	ENSG00000229164	NA	1.89155	2.474e-12
26	ENSG00000134531	EMP1	1.88665	6.48599e-12
27	ENSG00000091409	ITGA6	1.87101	4.50442e-18
28	ENSG00000223806	LINC00114	1.85961	3.58949e-09
29	ENSG00000135116	HRK	1.84957	1.50829e-07
30	ENSG00000077984	CST7	1.82019	1.25834e-07
31	ENSG00000142347	MYO1F	1.81397	6.28153e-10
32	ENSG00000197461	PDGFA	1.8138	2.11103e-07
33	ENSG00000134250	NOTCH2	1.80655	8.34521e-13
34	ENSG00000106366	SERPINE1	1.80114	1.83035e-07
35	ENSG00000162894	FAIM3	1.79781	4.00668e-20
36	ENSG00000021645	NRXN3	1.79703	3.73489e-07
37	ENSG00000124191	TOX2	1.79389	4.63467e-07
38	ENSG00000165178	NCF1C	1.7789	1.28931e-12
39	ENSG00000184678	HIST2H2BE	1.77212	5.4075e-14
40	ENSG00000133878	DUSP26	1.77167	6.32748e-07
41	ENSG00000188549	C15orf52	1.75802	9.57905e-08
42	ENSG00000125726	CD70	1.75376	4.89229e-09
43	ENSG00000185432	METTL7A	1.74184	7.4064e-11
44	ENSG00000238266	LINC00707	1.7371	3.52072e-08
45	ENSG00000170011	MYRIP	1.72292	6.08008e-10
46	ENSG00000101347	SAMHD1	1.72205	3.95002e-14
47	ENSG00000182487	NCF1B	1.71795	4.65947e-13
48	ENSG00000262370	RP11-473M20.9	1.71226	7.25213e-08
49	ENSG00000117586	TNFSF4	1.71144	2.00744e-07
50	ENSG00000132669	RIN2	1.68281	9.90003e-09
51	ENSG00000169902	TPST1	1.67712	2.87509e-08
52	ENSG00000149131	SERPING1	1.66014	8.30693e-08
53	ENSG00000100100	PIK3IP1	1.65308	2.71509e-16
54	ENSG00000158517	NCF1	1.64654	3.95002e-14
55	ENSG00000135074	ADAM19	1.63267	1.37706e-07
56	ENSG00000100612	DHRS7	1.6126	4.65947e-13
57	ENSG00000072682	P4HA2	1.58785	3.06321e-08
58	ENSG00000105612	DNASE2	1.57848	1.17293e-05
59	ENSG00000151651	ADAM8	1.57055	4.47814e-06
60	ENSG00000158481	CD1C	1.56362	9.35054e-11
61	ENSG00000007944	MYLIP	1.55499	3.81197e-11
62	ENSG00000069188	SDK2	1.54688	6.25512e-06
63	ENSG00000250337	LINC01021	1.54114	2.33166e-06
64	ENSG00000162892	IL24	1.53853	1.7125e-05
65	ENSG00000120278	PLEKHG1	1.53583	6.34416e-06
66	ENSG00000127946	HIP1	1.52229	3.71403e-05
67	ENSG00000212556	Y_RNA	1.50131	9.1308e-06
68	ENSG00000171522	PTGER4	1.49317	3.638e-05
69	ENSG00000172667	ZMAT3	1.49248	2.18921e-09
70	ENSG00000136826	KLF4	1.49059	6.68236e-06
71	ENSG00000188042	ARL4C	1.48951	3.61923e-05
72	ENSG00000073712	FERMT2	1.47659	7.36234e-05
73	ENSG00000162645	GBP2	1.45969	8.50439e-05
74	ENSG00000139679	LPAR6	1.44635	1.14279e-20
75	ENSG00000125538	IL1B	1.445	3.21093e-18
76	ENSG00000186300	ZNF555	1.44286	2.8398e-06
77	ENSG00000132604	TERF2	1.43347	4.69476e-23
78	ENSG00000165457	FOLR2	1.42501	2.20007e-06
79	ENSG00000104870	FCGRT	1.40151	1.1208e-13
80	ENSG00000197747	S100A10	1.40143	0.000170266
81	ENSG00000152520	PAN3	1.39842	2.35576e-17
82	ENSG00000118308	LRMP	1.39539	1.33502e-20
83	ENSG00000213240	NOTCH2NL	1.38978	0.000159909
84	ENSG00000129355	CDKN2D	1.38483	1.05386e-15
85	ENSG00000103811	CTSH	1.36906	6.18035e-14
86	ENSG00000120129	DUSP1	1.36773	5.46768e-10
87	ENSG00000144645	OSBPL10	1.36697	8.6856e-05
88	ENSG00000169604	ANTXR1	1.35604	0.000114263
89	ENSG00000125740	FOSB	1.34954	8.88813e-06
90	ENSG00000198832	SELM	1.34914	0.000225595
91	ENSG00000223891	OSER1-AS1	1.33889	0.000407752
92	ENSG00000133067	LGR6	1.33589	0.000142384
93	ENSG00000165511	C10orf25	1.33355	1.20412e-05
94	ENSG00000155366	RHOC	1.33343	3.39357e-05
95	ENSG00000011422	PLAUR	1.32903	4.84575e-07
96	ENSG00000147364	FBXO25	1.32611	0.000208321
97	ENSG00000176597	B3GNT5	1.32466	0.000435082
98	ENSG00000117289	NA	1.32386	1.36377e-12
99	ENSG00000165959	CLMN	1.32077	4.80256e-06
100	ENSG00000196937	FAM3C	1.3109	4.10984e-07
101	ENSG00000169239	CA5B	1.30303	5.54443e-08
102	ENSG00000143669	LYST	1.29848	1.83035e-07
103	ENSG00000107551	RASSF4	1.29318	0.000170824
104	ENSG00000143333	RGS16	1.28495	0.000133729
105	ENSG00000087266	SH3BP2	1.28205	3.31867e-08
106	ENSG00000173530	TNFRSF10D	1.27848	5.70087e-05
107	ENSG00000087074	PPP1R15A	1.27656	8.19395e-09
108	ENSG00000169896	ITGAM	1.27347	0.000922628
109	ENSG00000172264	MACROD2	1.26708	7.79555e-05
110	ENSG00000160255	ITGB2	1.26514	8.88481e-08
111	ENSG00000099860	GADD45B	1.26337	1.83895e-07
112	ENSG00000165102	HGSNAT	1.26332	0.000785229
113	ENSG00000166523	CLEC4E	1.25863	0.000330549
114	ENSG00000074706	IPCEF1	1.2554	2.474e-12
115	ENSG00000164050	PLXNB1	1.25434	0.00130453
116	ENSG00000072832	CRMP1	1.25313	1.2396e-05
117	ENSG00000108679	LGALS3BP	1.25308	4.54579e-13
118	ENSG00000196562	SULF2	1.25179	0.00117731
119	ENSG00000139597	N4BP2L1	1.24596	8.35817e-07
120	ENSG00000185905	C16orf54	1.24491	6.83495e-10
121	ENSG00000245532	NEAT1	1.24356	7.65999e-11
122	ENSG00000154240	CEP112	1.2363	0.00045579
123	ENSG00000102265	TIMP1	1.23073	1.29038e-09
124	ENSG00000166949	SMAD3	1.23013	3.44849e-06
125	ENSG00000089127	OAS1	1.22981	9.06535e-07
126	ENSG00000075391	RASAL2	1.22422	0.000157115
127	ENSG00000170345	FOS	1.22403	0.000828172
128	ENSG00000130775	THEMIS2	1.22055	7.42754e-09
129	ENSG00000196295	AC005154.6	1.21742	4.05329e-05
130	ENSG00000121966	CXCR4	1.21613	6.42527e-10
131	ENSG00000110925	CSRNP2	1.20897	0.000195059
132	ENSG00000026508	CD44	1.20822	6.84956e-09
133	ENSG00000185215	TNFAIP2	1.20779	0.00222392
134	ENSG00000169508	GPR183	1.2066	0.00117731
135	ENSG00000164056	SPRY1	1.20385	0.00137399
136	ENSG00000157514	TSC22D3	1.20171	7.17464e-10
137	ENSG00000237456	RP11-154D3.1	1.19808	0.00233143
138	ENSG00000004399	PLXND1	1.19449	0.00170991
139	ENSG00000130592	LSP1	1.19222	4.49005e-05
140	ENSG00000115738	ID2	1.19193	0.00192072
141	ENSG00000175155	YPEL2	1.18825	0.000378199
142	ENSG00000228495	LINC01013	1.1786	2.54712e-09
143	ENSG00000182217	NA	1.17726	8.67358e-08
144	ENSG00000183941	NA	1.1717	7.74957e-08
145	ENSG00000267519	CTD-3252C9.4	1.16808	0.00326106
146	ENSG00000166927	MS4A7	1.16641	0.00013901
147	ENSG00000134107	BHLHE40	1.16629	0.00120638
148	ENSG00000174125	TLR1	1.16583	5.47306e-05
149	ENSG00000106211	HSPB1	1.16255	5.69979e-10
150	ENSG00000206560	ANKRD28	1.16003	5.80345e-07
151	ENSG00000132359	RAP1GAP2	1.15977	0.00200214
152	ENSG00000204592	HLA-E	1.15219	3.21093e-18
153	ENSG00000133574	GIMAP4	1.15149	1.66059e-05
154	ENSG00000145358	DDIT4L	1.14896	6.08825e-10
155	ENSG00000133639	BTG1	1.14889	3.21155e-07
156	ENSG00000104894	CD37	1.14869	2.0662e-05
157	ENSG00000126264	HCST	1.14699	1.57814e-05
158	ENSG00000122986	HVCN1	1.14698	1.87708e-08
159	ENSG00000163617	KIAA1407	1.14539	0.00451038
160	ENSG00000237513	RP11-325F22.2	1.144	0.000369443
161	ENSG00000163602	RYBP	1.13777	5.62843e-07
162	ENSG00000163386	NA	1.13694	7.59786e-07
163	ENSG00000142227	EMP3	1.13621	3.39357e-05
164	ENSG00000163297	ANTXR2	1.13595	2.48932e-06
165	ENSG00000170545	SMAGP	1.1332	3.71269e-06
166	ENSG00000187837	HIST1H1C	1.13289	1.57725e-09
167	ENSG00000067082	KLF6	1.1287	1.39859e-06
168	ENSG00000189067	LITAF	1.12753	1.42111e-06
169	ENSG00000150347	ARID5B	1.1239	2.04394e-07
170	ENSG00000231721	LINC-PINT	1.1231	0.000225257
171	ENSG00000159231	CBR3	1.12076	0.000785229
172	ENSG00000107819	SFXN3	1.11709	0.00503997
173	ENSG00000249448	RP11-474J18.1	1.11166	0.00538353
174	ENSG00000123358	NR4A1	1.10956	0.00629833
175	ENSG00000197903	HIST1H2BK	1.10829	7.96797e-08
176	ENSG00000117280	RAB29	1.10442	0.00157635
177	ENSG00000172260	NEGR1	1.10028	0.000221779
178	ENSG00000174500	GCSAM	1.09949	4.29625e-05
179	ENSG00000163513	TGFBR2	1.09946	6.20204e-05
180	ENSG00000076662	ICAM3	1.09911	0.000170266
181	ENSG00000135069	PSAT1	1.0991	2.52833e-08
182	ENSG00000196440	ARMCX4	1.09847	0.0019204
183	ENSG00000163453	IGFBP7	1.09646	0.00634505
184	ENSG00000160593	AMICA1	1.0946	0.00679838
185	ENSG00000158769	F11R	1.09367	0.000272908
186	ENSG00000142089	IFITM3	1.09154	8.48744e-08
187	ENSG00000228651	RP11-556E13.1	1.09154	0.00633656
188	ENSG00000230787	PSAT1P3	1.09086	0.00124054
189	ENSG00000135749	PCNXL2	1.08984	0.00763401
190	ENSG00000163785	RYK	1.08493	0.00832119
191	ENSG00000169242	EFNA1	1.08098	3.59085e-05
192	ENSG00000109787	KLF3	1.08083	3.54507e-05
193	ENSG00000111859	NEDD9	1.08028	0.00107833
194	ENSG00000226742	HSBP1L1	1.06681	0.00293217
195	ENSG00000163171	CDC42EP3	1.06622	0.00916836
196	ENSG00000140932	CMTM2	1.06327	1.46626e-06
197	ENSG00000093072	CECR1	1.06317	0.00165114
198	ENSG00000272168	CASC15	1.06223	0.0104061
199	ENSG00000054654	SYNE2	1.05871	0.000908234
200	ENSG00000162542	TMCO4	1.05709	0.000353497
201	ENSG00000143878	RHOB	1.05547	0.0077001
202	ENSG00000143344	RGL1	1.05012	2.78829e-08
203	ENSG00000075426	FOSL2	1.04893	0.000158078
204	ENSG00000183558	NA	1.04562	8.20706e-05
205	ENSG00000010278	CD9	1.04042	1.10154e-09
206	ENSG00000196922	ZNF252P	1.04021	1.58604e-06
207	ENSG00000182557	SPNS3	1.03727	0.0100072
208	ENSG00000230216	HSPB1P2	1.03579	0.0025142
209	ENSG00000163947	ARHGEF3	1.03509	0.000603101
210	ENSG00000165233	C9orf89	1.03505	0.000124179
211	ENSG00000015413	DPEP1	1.03355	0.0078493
212	ENSG00000227706	RP11-301G19.1	1.03054	1.51707e-07
213	ENSG00000153982	GDPD1	1.02993	0.00984578
214	ENSG00000184226	PCDH9	1.02947	0.0114797
215	ENSG00000203812	HIST2H2AA4	1.02893	0.000123268
216	ENSG00000157601	MX1	1.02859	0.000330549
217	ENSG00000112186	CAP2	1.02547	0.00468281
218	ENSG00000183354	KIAA2026	1.02504	4.82049e-05
219	ENSG00000226674	TEX41	1.02415	0.0146741
220	ENSG00000042493	CAPG	1.02408	1.44745e-10
221	ENSG00000102007	PLP2	1.02207	2.52922e-05
222	ENSG00000197044	ZNF441	1.02201	0.0103142
223	ENSG00000162772	ATF3	1.02073	0.00603876
224	ENSG00000181722	ZBTB20	1.01937	0.00931951
225	ENSG00000134070	IRAK2	1.0184	0.0133956
226	ENSG00000163554	SPTA1	1.01786	0.000161025
227	ENSG00000233028	RP4-725G10.4	1.01598	1.27172e-06
228	ENSG00000162909	CAPN2	1.0158	0.000358661
229	ENSG00000197956	S100A6	1.01573	3.44932e-09
230	ENSG00000047644	WWC3	1.01506	0.00892724
231	ENSG00000147905	ZCCHC7	1.01352	9.35722e-13
232	ENSG00000204632	HLA-G	1.01081	4.50421e-09
233	ENSG00000026297	RNASET2	1.005	5.44723e-10
234	ENSG00000235290	HLA-W	1.00406	0.000603101
235	ENSG00000174282	ZBTB4	1.00389	0.0153789
236	ENSG00000174028	FAM3C2	1.00366	0.0113931
237	ENSG00000236060	HSPB1P1	1.00163	0.000468631
238	ENSG00000158062	UBXN11	1	0.000356153
239	ENSG00000078804	TP53INP2	1	0.019418
240	ENSG00000132530	XAF1	1	0.000107709
241	ENSG00000128016	ZFP36	1	0.0108571
242	ENSG00000243335	KCTD7	1	0.00588258
243	ENSG00000256594	RP11-705C15.2	1	3.71403e-05
244	ENSG00000178445	GLDC	1	0.0102143
245	ENSG00000114796	KLHL24	1	6.50638e-05
246	ENSG00000137880	GCHFR	1	0.00119517
247	ENSG00000088854	C20orf194	1	0.000330549
248	ENSG00000128322	IGLL1	1	6.67612e-12
249	ENSG00000136040	PLXNC1	1	0.0112106
250	ENSG00000185291	IL3RA	1	0.0206509
