# Supplementary material for: Characterization of Rare, Dormant, and Therapy-Resistant Cells in Acute Lymphoblastic Leukemia
Source: Cancer Cell. 2016 Dec 12;30(6):849–62. doi: 10.1016/j.ccell.2016.11.002 (PMC5156313; doi:10.1016/j.ccell.2016.11.002)
Supplement: Table S6. KEGG Pathways Enriched with LRC versus Non-LRC Differentially Expressed Genes in Combined Analysis, Related to Figure 5 [file mmc4.xlsx]

## Sheet: S6
Table S6, related to Figure 5. KEGG pathways enriched with LRC versus non-LRC differentially expressed genes in combined analysis.
PATH_ID	PATH_NAME	Number_links	Expected_links	Number_of_Genes	Number_of_AGS_genes	Z_score (ES)	P_value	FDR
hsa04514	Cell adhesion molecules (CAMs)	1807	726.257	134	28	9.75731	0.019802	0.017789
hsa05150	Staphylococcus aureus infection	1053	321.03	56	13	9.69712	0.019802	0.017789
hsa05332	Graft-versus-host disease	1006	260.238	42	19	9.68566	0.019802	0.017789
hsa05330	Allograft rejection	951	252.861	38	18	9.6498	0.019802	0.017789
hsa05320	Autoimmune thyroid disease	978	297.901	53	18	9.63248	0.019802	0.017789
hsa04940	Type I diabetes mellitus	1050	377.297	44	20	9.61895	0.019802	0.017789
hsa04672	Intestinal immune network for IgA production	852	267.228	49	14	9.59066	0.019802	0.017789
hsa05140	Leishmaniasis	1847	895.97	73	22	9.55835	0.019802	0.017789
hsa04640	Hematopoietic cell lineage	1067	438.901	88	15	9.53885	0.019802	0.017789
hsa05310	Asthma	616	152.733	31	11	9.52101	0.019802	0.017789
hsa05323	Rheumatoid arthritis	1629	883.851	92	19	9.34651	0.019802	0.017789
hsa05416	Viral myocarditis	1892	1096.21	71	23	9.34054	0.019802	0.017789
hsa04612	Antigen processing and presentation	2378	1414.92	77	21	9.3378	0.019802	0.017789
hsa04145	Phagosome	3701	2571.39	154	26	9.29304	0.019802	0.017789
hsa04380	Osteoclast differentiation	2263	1531.28	128	14	9.04397	0.019802	0.017789
hsa04650	Natural killer cell mediated cytotoxicity	2343	1608.16	136	12	8.91056	0.019802	0.017789
hsa05322	Systemic lupus erythematosus	2869	2124.59	137	22	8.89632	0.019802	0.017789
hsa05145	Toxoplasmosis	2769	2039.43	133	18	8.83296	0.019802	0.017789
hsa04060	Cytokine-cytokine receptor interaction	1441	935.96	265	16	8.53731	0.019802	0.017789
hsa04142	Lysosome	2149	1635.69	121	18	8.09677	0.019802	0.017789
hsa04630	Jak-STAT signaling pathway	1532	1143.06	155	10	7.99016	0.019802	0.017789
hsa04662	B cell receptor signaling pathway	1786	1327.25	75	10	7.98473	0.019802	0.017789
hsa04670	Leukocyte transendothelial migration	2062	1617.5	117	8	7.92623	0.019802	0.017789
hsa04110	Cell cycle	4297	3764.65	125	19	7.46678	0.019802	0.017789
hsa04620	Toll-like receptor signaling pathway	1396	1124.56	102	8	6.87338	0.019802	0.017789
hsa04115	p53 signaling pw	1086	838.891	69	14	6.5166	0.019802	0.017789
hsa05222	Small cell lung cancer	1377	1135.57	85	7	6.40257	0.019802	0.017789
hsa04810	Regulation of actin cytoskeleton	4005	3578.81	214	10	6.07158	0.019802	0.017789
hsa03030	DNA replication	2172	1915.92	36	7	6.0321	0.019802	0.017789
hsa04210	Apoptosis	1183	982.624	88	10	5.80584	0.019802	0.017789
hsa05200	Pathways in cancer	4854	4418.81	327	22	5.75312	0.019802	0.017789
hsa00240	Pyrimidine metabolism	3247	2971.58	99	8	5.72173	0.019802	0.017789
hsa05220	Chronic myeloid leukemia	1695	1462.2	73	9	5.54297	0.019802	0.017789
hsa05210	Colorectal cancer	1604	1412.95	62	7	5.07377	0.019802	0.017789
hsa00230	Purine metabolism	3967	3690.16	162	12	4.80359	0.019802	0.017789
hsa05142	Chagas disease	1701	1530.02	104	9	4.76492	0.019802	0.017789
hsa04610	Complement and coagulation cascades	302	238.525	69	7	4.12776	0.019802	0.017789
hsa05146	Amoebiasis	1189	1094.58	106	9	2.92097	0.019802	0.017789
hsa05160	Hepatitis C	2202	2114.72	135	7	2.61746	0.039604	0.017789
hsa03013	RNA transport	6292	6146.43	152	11	2.29637	0.039604	0.017789
hsa04722	Neurotrophin signaling pathway	2614	2507.23	127	9	2.29606	0.039604	0.017789
