# Supplementary material for: Characterization of Rare, Dormant, and Therapy-Resistant Cells in Acute Lymphoblastic Leukemia
Source: Cancer Cell. 2016 Dec 12;30(6):849–62. doi: 10.1016/j.ccell.2016.11.002 (PMC5156313; doi:10.1016/j.ccell.2016.11.002)
Supplement: Table S8. List of the Most Significantly Differentially Expressed Genes between Primary Samples from Five Primary ALL Diagnosis and Three MRD Samples after 33 Days of Treatment, Related to Figure 7 [file mmc5.xlsx]

## Sheet: S8
Table S8, related to Figure 7. List of all differentially expressed genes between primary diagnosis and primary MRD cells in bulk RNA sequencing.
Rank	ID	Gene Name	log2fc	padj
1	ENSG00000100599	RIN3	3.30269	4.41661e-05
2	ENSG00000233355	CHRM3-AS2	3.29394	9.15868e-06
3	ENSG00000083454	P2RX5	3.20424	5.00956e-07
4	ENSG00000155926	SLA	3.17108	4.8577e-05
5	ENSG00000166780	C16orf45	2.99087	6.18866e-05
6	ENSG00000134243	SORT1	2.94207	0.000557532
7	ENSG00000146376	ARHGAP18	2.87438	0.00016838
8	ENSG00000135678	CPM	2.74489	3.86126e-06
9	ENSG00000169508	GPR183	2.6964	0.000444506
10	ENSG00000110324	IL10RA	2.62032	0.00129114
11	ENSG00000105928	DFNA5	2.60239	0.000365361
12	ENSG00000166292	TMEM100	2.568	0.00555786
13	ENSG00000177575	CD163	2.55881	0.00619291
14	ENSG00000011600	TYROBP	2.54358	0.00213284
15	ENSG00000131981	LGALS3	2.53584	0.00561929
16	ENSG00000197046	SIGLEC15	2.52677	2.21804e-05
17	ENSG00000206172	HBA1	2.51436	0.00524091
18	ENSG00000115590	IL1R2	2.49173	0.0087861
19	ENSG00000148180	GSN	2.46762	1.80836e-06
20	ENSG00000259436	CTC-378H22.2	2.43498	0.00992911
21	ENSG00000104974	LILRA1	2.42161	0.00898807
22	ENSG00000211895	IGHA1	2.3966	0.0135638
23	ENSG00000155792	DEPTOR	2.36669	0.0135685
24	ENSG00000118515	SGK1	2.34215	0.000176926
25	ENSG00000235387	LINC00961	2.33409	0.0131108
26	ENSG00000151651	ADAM8	2.28862	0.00326606
27	ENSG00000170011	MYRIP	2.28816	0.00336023
28	ENSG00000186594	MIR22HG	2.27647	0.00159108
29	ENSG00000154978	VOPP1	2.27469	0.00228063
30	ENSG00000096060	FKBP5	2.26274	7.69613e-05
31	ENSG00000186891	TNFRSF18	2.23981	0.0258965
32	ENSG00000135318	NT5E	2.22239	0.00104264
33	ENSG00000136634	IL10	2.21793	0.00401835
34	ENSG00000197956	S100A6	2.20683	0.000203423
35	ENSG00000139832	RAB20	2.18696	0.0174764
36	ENSG00000127533	F2RL3	2.18627	0.0338795
37	ENSG00000183696	UPP1	2.1832	0.0202448
38	ENSG00000117289	ENSG00000117289	2.16372	0.00272051
39	ENSG00000140044	JDP2	2.15071	0.0337646
40	ENSG00000197629	MPEG1	2.14506	0.0305157
41	ENSG00000067057	PFKP	2.14381	0.00205999
42	ENSG00000138166	DUSP5	2.12212	0.00664961
43	ENSG00000155657	TTN	2.12194	0.0410501
44	ENSG00000198053	SIRPA	2.12059	0.018332
45	ENSG00000142178	SIK1	2.11463	1.34924e-06
46	ENSG00000211679	IGLC3	2.11207	0.0438918
47	ENSG00000183748	ENSG00000183748	2.09775	0.0355524
48	ENSG00000101187	SLCO4A1	2.08224	0.0402778
49	ENSG00000169413	RNASE6	2.0819	0.0242695
50	ENSG00000100292	HMOX1	2.07633	0.0475996
51	ENSG00000147408	CSGALNACT1	2.05668	0.00574847
52	ENSG00000163171	CDC42EP3	2.03432	0.00759018
53	ENSG00000117525	F3	2.03251	0.0143895
54	ENSG00000244734	HBB	2.01629	0.0493297
55	ENSG00000143079	CTTNBP2NL	2.0038	0.0132312
56	ENSG00000162645	GBP2	1.98513	0.0225915
57	ENSG00000027697	IFNGR1	1.97562	5.34029e-08
58	ENSG00000188536	HBA2	1.96424	0.0477467
59	ENSG00000172216	CEBPB	1.95363	0.0465855
60	ENSG00000084112	SSH1	1.94867	0.0325493
61	ENSG00000163191	S100A11	1.94227	0.0386828
62	ENSG00000146192	FGD2	1.93365	0.0305157
63	ENSG00000143772	ITPKB	1.93174	0.0339539
64	ENSG00000158481	CD1C	1.89282	0.0120415
65	ENSG00000091490	SEL1L3	1.864	0.0401708
66	ENSG00000123933	MXD4	1.84902	0.0160134
67	ENSG00000105711	SCN1B	1.83861	0.0234015
68	ENSG00000156738	MS4A1	1.8356	0.0318496
69	ENSG00000084070	SMAP2	1.80057	0.00244745
70	ENSG00000159884	CCDC107	1.80032	0.00796379
71	ENSG00000113369	ARRDC3	1.78074	0.0410501
72	ENSG00000122694	GLIPR2	1.76893	0.0180903
73	ENSG00000144711	IQSEC1	1.74452	0.0125114
74	ENSG00000051108	HERPUD1	1.74038	0.00744938
75	ENSG00000213240	RP11-458D21.5	1.73914	0.0339539
76	ENSG00000166313	APBB1	1.73505	0.0304582
77	ENSG00000164056	SPRY1	1.73189	0.00992911
78	ENSG00000115446	UNC50	1.71712	0.0131973
79	ENSG00000244405	ETV5	1.71378	0.00213884
80	ENSG00000129667	RHBDF2	1.65455	0.00941918
81	ENSG00000119900	OGFRL1	1.64378	0.043906
82	ENSG00000198832	SELM	1.63447	0.0484106
83	ENSG00000106266	SNX8	1.62852	0.000414629
84	ENSG00000130592	LSP1	1.60757	0.0357744
85	ENSG00000134250	NOTCH2	1.59346	0.0210188
86	ENSG00000112561	TFEB	1.58385	0.00796379
87	ENSG00000149218	ENDOD1	1.58122	0.0475996
88	ENSG00000160255	ITGB2	1.58083	0.0356624
89	ENSG00000165233	CARD19	1.56851	0.0162436
90	ENSG00000138172	CALHM2	1.49114	0.0252322
91	ENSG00000141179	PCTP	1.48804	0.00863373
92	ENSG00000140368	PSTPIP1	1.48357	0.0455421
93	ENSG00000170619	COMMD5	1.43111	0.0456226
94	ENSG00000080503	SMARCA2	1.41764	0.0377146
95	ENSG00000135723	FHOD1	1.39812	0.0258965
96	ENSG00000111912	NCOA7	1.38642	0.0397869
97	ENSG00000111859	NEDD9	1.38102	0.0191458
98	ENSG00000111897	SERINC1	1.38085	0.00619291
99	ENSG00000130844	ZNF331	1.38037	0.0322754
100	ENSG00000147526	TACC1	1.37896	0.00149992
101	ENSG00000126264	HCST	1.36831	0.00863373
102	ENSG00000100055	CYTH4	1.32266	0.00468512
103	ENSG00000143119	CD53	1.32173	0.000108733
104	ENSG00000245532	NEAT1	1.31111	0.0147298
105	ENSG00000251562	MALAT1	1.27187	0.00016838
106	ENSG00000122986	HVCN1	1.2716	0.0180903
107	ENSG00000164733	CTSB	1.24607	0.0476312
108	ENSG00000135916	ITM2C	1.22631	0.0249764
109	ENSG00000013364	MVP	1.22206	0.0139211
110	ENSG00000156642	NPTN	1.13228	0.0339539
111	ENSG00000068305	MEF2A	1.08148	0.00273741
112	ENSG00000173272	MZT2A	-1.03975	0.0339539
113	ENSG00000175390	EIF3F	-1.06076	0.000104047
114	ENSG00000259781	RP11-673C5.1	-1.06613	0.00752779
115	ENSG00000130816	DNMT1	-1.08396	0.00326606
116	ENSG00000189403	HMGB1	-1.08794	0.000492402
117	ENSG00000127616	SMARCA4	-1.10947	0.0410501
118	ENSG00000149136	SSRP1	-1.11061	0.0339539
119	ENSG00000070081	NUCB2	-1.11799	0.00949615
120	ENSG00000135486	HNRNPA1	-1.13253	0.000444506
121	ENSG00000111716	LDHB	-1.13392	0.0339539
122	ENSG00000105486	LIG1	-1.13951	0.0442095
123	ENSG00000137309	HMGA1	-1.16465	0.00311575
124	ENSG00000113648	H2AFY	-1.18133	0.00468512
125	ENSG00000182054	IDH2	-1.20859	0.0105726
126	ENSG00000168961	LGALS9	-1.20929	0.00744938
127	ENSG00000100162	CENPM	-1.23237	0.00356122
128	ENSG00000167325	RRM1	-1.25875	0.03065
129	ENSG00000112118	MCM3	-1.27666	0.00649166
130	ENSG00000157554	ERG	-1.29987	0.0455421
131	ENSG00000167552	TUBA1A	-1.3044	0.000328863
132	ENSG00000123416	TUBA1B	-1.30554	3.68191e-05
133	ENSG00000187837	HIST1H1C	-1.31446	0.00619291
134	ENSG00000215414	PSMA6P1	-1.32059	0.00674655
135	ENSG00000132780	NASP	-1.32578	0.00104264
136	ENSG00000151135	TMEM263	-1.32671	0.00874494
137	ENSG00000166803	KIAA0101	-1.34508	0.0040415
138	ENSG00000167670	CHAF1A	-1.35534	0.0402778
139	ENSG00000089685	BIRC5	-1.35924	0.0225915
140	ENSG00000168496	FEN1	-1.37643	0.000319546
141	ENSG00000115306	SPTBN1	-1.38516	0.0338795
142	ENSG00000198830	HMGN2	-1.39178	9.51995e-07
143	ENSG00000128951	DUT	-1.4419	2.27869e-06
144	ENSG00000167900	TK1	-1.45085	0.00149992
145	ENSG00000166508	MCM7	-1.46988	0.00018706
146	ENSG00000171793	CTPS1	-1.47464	0.0429179
147	ENSG00000196465	MYL6B	-1.48281	0.000444506
148	ENSG00000189283	FHIT	-1.52182	0.0363585
149	ENSG00000164109	MAD2L1	-1.52465	0.00625606
150	ENSG00000170779	CDCA4	-1.53506	0.0118476
151	ENSG00000123374	CDK2	-1.54751	0.00519694
152	ENSG00000118513	MYB	-1.55648	0.0320228
153	ENSG00000126814	TRMT5	-1.56838	0.0143895
154	ENSG00000197536	C5orf56	-1.57012	0.0143895
155	ENSG00000255717	SNHG1	-1.57417	0.0348313
156	ENSG00000163931	TKT	-1.578	0.00178374
157	ENSG00000121211	MND1	-1.62236	0.0325493
158	ENSG00000088882	CPXM1	-1.65403	0.010289
159	ENSG00000100297	MCM5	-1.6574	5.00956e-07
160	ENSG00000124766	SOX4	-1.66106	1.13004e-05
161	ENSG00000110492	MDK	-1.67438	0.00326606
162	ENSG00000130005	GAMT	-1.68122	0.0355524
163	ENSG00000128322	IGLL1	-1.68907	0.0160721
164	ENSG00000196549	MME	-1.70017	0.00122875
165	ENSG00000167483	FAM129C	-1.70354	0.0304582
166	ENSG00000116062	MSH6	-1.71497	0.00104264
167	ENSG00000170891	CYTL1	-1.72194	0.0460633
168	ENSG00000159259	CHAF1B	-1.72778	0.0179649
169	ENSG00000010803	SCMH1	-1.73445	0.0142397
170	ENSG00000219665	CTD-2006C1.2	-1.7513	0.0410501
171	ENSG00000235162	C12orf75	-1.75835	0.0475996
172	ENSG00000095932	SMIM24	-1.77533	0.0214334
173	ENSG00000146670	CDCA5	-1.84977	0.00118131
174	ENSG00000138160	KIF11	-1.85033	0.0339539
175	ENSG00000100099	HPS4	-1.85677	0.0143895
176	ENSG00000167513	CDT1	-1.92321	0.0188717
177	ENSG00000107447	DNTT	-1.96343	1.8686e-06
178	ENSG00000113758	DBN1	-1.97769	3.82415e-05
179	ENSG00000101412	E2F1	-1.99111	0.0304582
180	ENSG00000196839	ADA	-2.0047	0.00205999
181	ENSG00000127564	PKMYT1	-2.0071	4.5405e-06
182	ENSG00000170893	TRH	-2.01088	0.0433295
183	ENSG00000205208	C4orf46	-2.02937	0.0120415
184	ENSG00000263305	AP005530.2	-2.04424	0.0402327
185	ENSG00000136826	KLF4	-2.04664	0.041781
186	ENSG00000104738	MCM4	-2.05957	1.13004e-05
187	ENSG00000122952	ZWINT	-2.06974	0.000178246
188	ENSG00000168274	ENSG00000168274	-2.07987	0.0483791
189	ENSG00000117632	STMN1	-2.10292	1.05663e-13
190	ENSG00000132646	PCNA	-2.10655	2.24579e-16
191	ENSG00000076003	MCM6	-2.1131	5.00956e-07
192	ENSG00000163697	APBB2	-2.14311	0.0399921
193	ENSG00000127589	TUBBP1	-2.1546	0.0225915
194	ENSG00000177084	POLE	-2.17633	0.00040445
195	ENSG00000153044	CENPH	-2.18342	0.0040415
196	ENSG00000184261	KCNK12	-2.19964	0.0087861
197	ENSG00000093009	CDC45	-2.2857	0.000675765
198	ENSG00000073111	MCM2	-2.29595	6.22993e-07
199	ENSG00000173894	CBX2	-2.2999	0.0188717
200	ENSG00000034063	ENSG00000034063	-2.39884	1.98962e-06
201	ENSG00000153404	PLEKHG4B	-2.50285	0.00569064
202	ENSG00000228716	DHFR	-2.54606	6.85305e-06
203	ENSG00000172264	MACROD2	-2.58245	0.00137513
204	ENSG00000134986	NREP	-2.68413	0.000302065
205	ENSG00000176890	TYMS	-2.79526	2.27425e-11
206	ENSG00000144354	CDCA7	-2.93809	9.70243e-09
